# Supplementary material for: Multi-omics analysis of macrophage-associated receptor and ligand reveals a strong prognostic signature and subtypes in hepatocellular carcinoma
Source: Sci Rep. 2024 May 28;14:12163. doi: 10.1038/s41598-024-62668-x (PMC11133315; doi:10.1038/s41598-024-62668-x)
Supplement: Supplementary file 1 — Supplementary Information 1. [file 41598_2024_62668_MOESM1_ESM.xlsx]

## Sheet: Sheet1
Table S1. Ligand receptor docking parameters
Gene name	PDB	Center_x	Center_y	Center_z	Size_x_y_z
SPP1	3cxd	-17.615	3.085	-4.484	26*26*26
ANGPT2	4jzc	19.868	15.849	26.5	19*19*19
NCL	2krr	-7.307	21.421	-27.675	21*21*21
PDB, Protein Data Bank; SPP1, secreted phosphoprotein 1; ANGPT2, angiopoietin 2; NCL, nucleolin.
