# Supplementary material for: Multi-omics analysis of macrophage-associated receptor and ligand reveals a strong prognostic signature and subtypes in hepatocellular carcinoma
Source: Sci Rep. 2024 May 28;14:12163. doi: 10.1038/s41598-024-62668-x (PMC11133315; doi:10.1038/s41598-024-62668-x)
Supplement: Supplementary file 2 — Supplementary Information 2. [file 41598_2024_62668_MOESM2_ESM.xlsx]

## Sheet: Sheet1
Table S2. Macrophage-associated receptor and ligand genes
Gene name
TGFA
AREG
HBEGF
EREG
PDGFA
VEGFA
CCL5	`
CXCL1
CXCL2
CXCL3
CXCL8
MIF
SPP1
NAMPT
C3
PRSS3
PRSS2
PRSS1
ADM
ANXA1
COL1A1
COL1A2
COL6A1
COL6A2
FN1
LAMA3
LAMA5
LAMB1
LAMB3
LAMC1
LAMC2
THBS1
ADGRE5
APP
PTPRC
CD46
CD99
CDH1
DSC2
DSG2
EFNA1
ICAM1
F11R
HLA-F
HLA-DPA1
HLA-DPB1
HLA-DQA1
HLA-DMA
HLA-DQB1
HLA-DRA
HLA-DRB1
MPZL1
NECTIN1
JAG1
IGF1
CXCL12
ANGPTL2
ANGPTL4
ANGPT2
MDK
GZMA
HGF
LGALS9
COL4A1
COL4A2
COL6A3
LAMA2
LAMA4
THBS2
THBS4
CD22
CD96
ITGB2
JAM2
EGFR
PDGFRA
PDGFRB
FLT1
ACKR1
CD74
CD44
ITGAV
ITGA5
INSR
C3AR1
ITGAX
F2R
F2RL3
CALCRL
FPR1
ITGA1
ITGA2
ITGA3
ITGA6
SDC1
SDC4
CD36
CD47
CD55
MRC1
PILRA
DSC3
EPHA2
LILRB1
CD4
NECTIN4
NOTCH3
CXCR4
NCL
MET
ITGB1
ITGB5
ITGB4
