# Supplementary material for: Multi-omics analysis of macrophage-associated receptor and ligand reveals a strong prognostic signature and subtypes in hepatocellular carcinoma
Source: Sci Rep. 2024 May 28;14:12163. doi: 10.1038/s41598-024-62668-x (PMC11133315; doi:10.1038/s41598-024-62668-x)
Supplement: Supplementary file 3 — Supplementary Information 3. [file 41598_2024_62668_MOESM3_ESM.xlsx]

## Sheet: Sheet1
Table S3. Baseline clinical characteristics of enrolled patients
Characteristic	ICI Response (n=20)	ICI Resistance (n=30)	P-value
Sex			0.802007
Male	14	22
Female	6	8
Age (years, mean ± SD)	59.10 ± 11.95	51.47 ± 10.51	0.08917
Maximum tumor diameter (cm, mean ± SD)	3.99 ± 1.41	4.32 ± 2.42	0.590576
ALBI grade			0.107645
Ⅰ	6	18
Ⅱ	14	12
Cirrhosis			0.572965
Positive	9	16
Negative	11	14
AFP (ng/ml)			0.161818
≤20	12	12
20-400	3	5
≥400	5	13
ALT (U/L, mean ± SD)	38.55 ± 38.44	51.07 ± 47.82	0.342365
AST (U/L, mean ± SD)	43.5 ± 23.08	45.97 ± 41.86	0.814877
PT (s, mean ± SD)	11.77 ± 0.63	12.47 ± 2.97	0.313881
ALB (g/L, mean ± SD)	38.78 ± 4.45	38.98 ± 3.76	0.865639
TBIL (umol/L, mean ± SD)	17.5 ± 9.33	14.34 ± 5.29	0.141915
Data are numbers of patients and parentheses indicate the proportion if not specifed. SD, Standard Deviation; ALBI, albumin-bilirubin grade; AFP, alpha fetoprotein; ALT, alanine transaminase; PT, prothrombin time; ALB, albumin blood; TBIL, total bilirubin; IQ, interquartile; ICI, Immune checkpoint inhibitor.
