# Supplementary material for: Multi-omics analysis of macrophage-associated receptor and ligand reveals a strong prognostic signature and subtypes in hepatocellular carcinoma
Source: Sci Rep. 2024 May 28;14:12163. doi: 10.1038/s41598-024-62668-x (PMC11133315; doi:10.1038/s41598-024-62668-x)
Supplement: Supplementary file 4 — Supplementary Information 4. [file 41598_2024_62668_MOESM4_ESM.xlsx]

## Sheet: Sheet1
Table S4. The fractions and interaction energies of compounds
Gene name	PDBID	Compound	Binding affinity （kcal/mol）
SPP1	3cxd	Wortmannin	-7.8
ANGPT2	4jzc	Ribavirin	-5.7
NCL	2krr	Itarnafloxin	-11
PDBID: Protein Data Bank identification; SPP1: secreted phosphoprotein 1; ANGPT2: angiopoietin 2; NCL: nucleolin
