# Supplementary material for: Multi-omics analysis of macrophage-associated receptor and ligand reveals a strong prognostic signature and subtypes in hepatocellular carcinoma
Source: Sci Rep. 2024 May 28;14:12163. doi: 10.1038/s41598-024-62668-x (PMC11133315; doi:10.1038/s41598-024-62668-x)
Supplement: Supplementary file 5 — Supplementary Information 5. [file 41598_2024_62668_MOESM5_ESM.xlsx]

## Sheet: Sheet1
Table S5. The relevant receptor-ligand pairs of SPP1, ANGPT2, and NCL
Interacton_name	Pathway_name	Ligand	Receptor	PMID	Annotation
ANGPT2_TEK	ANGPT	ANGPT2	TEK	20651738	Secreted Signaling
ANGPT2_ITGA5_ITGB1	ANGPT	ANGPT2	ITGA5_ITGB1	20651738; 25635707	Secreted Signaling
PTN_NCL	PTN	PTN	NCL	28356350; 25620911	Secreted Signaling
SPP1_CD44	SPP1	SPP1	CD44	21907263	Secreted Signaling
SPP1_ITGAV_ITGB3	SPP1	SPP1	ITGAV_ITGB3	21907263	Secreted Signaling
SPP1_ITGAV_ITGB1	SPP1	SPP1	ITGAV_ITGB1	21907263	Secreted Signaling
SPP1_ITGAV_ITGB5	SPP1	SPP1	ITGAV_ITGB5	21907263	Secreted Signaling
SPP1_ITGAV_ITGB6	SPP1	SPP1	ITGAV_ITGB6	21907263	Secreted Signaling
SPP1_ITGA4_ITGB1	SPP1	SPP1	ITGA4_ITGB1	21907263	Secreted Signaling
SPP1_ITGA9_ITGB1	SPP1	SPP1	ITGA9_ITGB1	21907263	Secreted Signaling
SPP1_ITGA8_ITGB1	SPP1	SPP1	ITGA8_ITGB1	21907263	Secreted Signaling
SPP1_ITGA5_ITGB1	SPP1	SPP1	ITGA5_ITGB1	21907263	Secreted Signaling
